# Supplementary material for: Novel Virulence Factors Deciphering Klebsiella pneumoniae KpC4 Infect Maize as a Crossing-Kingdom Pathogen: An Emerging Environmental Threat
Source: Int J Mol Sci. 2022 Dec 15;23(24):16005. doi: 10.3390/ijms232416005 (PMC9785288; doi:10.3390/ijms232416005)
Supplement: Supplementary file 1 [file ijms-23-16005-s001.zip]

Archive with 1 entries (1 files):
- ijms-2029427-supplementary.pdf
